# Supplementary material for: HIV Increases the Inhibitory Impact of Morphine and Antiretrovirals on Autophagy in Primary Human Macrophages: Contributions to Neuropathogenesis
Source: Cells. 2021 Aug 24;10(9):2183. doi: 10.3390/cells10092183 (PMC8470112; doi:10.3390/cells10092183)
Supplement: Supplementary file 1 [file cells-10-02183-s001.zip]

Archive with 1 entries (1 files):
- cells-1281583-supplementary.pdf
